# Supplementary material for: Human OPRM1 and murine Oprm1 promoter driven viral constructs for genetic access to μ-opioidergic cell types
Source: Nat Commun. 2023 Sep 13;14:5632. doi: 10.1038/s41467-023-41407-2 (PMC10499891; doi:10.1038/s41467-023-41407-2)
Supplement: Supplementary file 4 — Source Data [file 41467_2023_41407_MOESM4_ESM.xlsx]

## Sheet: Fig1n (CeA)
% mMORp (Parts of Whole)
	mMORp(+) Cells
mMORp(+)/Cre(-)	19
mMORp(+)/Cre(+)	175

## Sheet: Fig1n (DMS)
% mMORp (Parts of Whole)
	mMORp(+) Cells
mMORp(+)/Cre(-)	6
mMORp(+)/Cre(+)	52

## Sheet: Fig1n (PFC)
% mMORp (Parts of Whole)
	mMORp(+) Cells
mMORp(+)/Cre(-)	13
mMORp(+)/Cre(+)	98

## Sheet: Fig1n (VTA)
% mMORp (Parts of Whole)
	mMORp(+) Cells
mMORp(+)/Cre(-)	20
mMORp(+)/Cre(+)	116

## Sheet: Fig3c
Spinal Lamina Cell Quant.
		% Total Transduced Cells
Laminae		Ms 1	Ms 2	Ms 3
I	1	13.78	13.79	8.65
IIo	2	4.59	10.34	6.73
IIi	3	39.8	49.43	43.27
III	4	8.67	3.45	0.96
IV	5	7.14	6.9	10.58
V	6	3.57	5.75	6.73
VI	7	2.04	2.3	0
VII	8	2.04	0	1.92
VIII	9	10.2	0	8.65
IX	10	8.16	8.05	12.5
X	11	0	0	0

## Sheet: Fig3e
vonFrey UP/DOWN
	Control								hM4Di
Basal	0.755	3.17	1.072	1.553	2.402	0.917	0.429		0.755	0.95	3.468	1.553	1.288	0.95	0.755	0.878	1.553
+30 min	0.522	1.553	1.072	1.288	0.787	1.039	1.072		1.447	1.447	3.468	6	6	1.79	1.553	1.789	6

## Sheet: Fig3f
Hot Plate Latency Flick
	Control								hM4Di
Basal	8.25	10.41	4.91	8.06	11.16	7.93	11.03		9.32	8.19	9.14	4.39	8.3	8.69	12.28
+45 min	8.67	11.5	7.04	11.72	8.5	6.28	11.34		8.97	8.6	9.11	16.28	23.64	14.53	10.82
Hot Plate Attending Duration
	Control								hM4Di
Basal	7.15	5.56	13.85	13.08	7.31	8.97	6.15		18.34	10.99	8.06	13.39	11.45	7.33	6.34	15.41	13.1
+45 min	16.79	4.51	6.8	4.71	11.91	7.72	9.52		3.2	2.6	3.47	3.25	0	2.64	5.18	6.44	4.29
Hot Plate Jump Number
	Control								hM4Di
Basal	0	0	0	0	0	0	0		0	0	1	0	0	0	0	0	0
+45 min	6	3	7	0	5	3	0		0	0	0	0	0	0	0	0	2

## Sheet: Fig3g
Formalin - Timebin
	Control								hM4Di
0	0	0	0	0	0	0	0		0	0	0	0	0	0	0	0
5	114	105	87	121	97	135	128		74	88	125	81	54	42	39	75
10	75	52	31	37	40	56	21		12	57	27	19	34	24	17	19
15	12	19	23	8	14	12	76		18	21	34	9	17	11	8	58
20	122	78	62	21	134	39	137		22	37	118	31	28	32	14	58
25	97	139	94	118	138	129	115		58	49	138	70	51	89	47	20
30	67	106	71	94	101	119	91		66	53	78	49	33	54	46	78
35	122	34	63	109	95	40	76		86	76	60	52	69	34	63	37
40	86	16	72	41	17	62	82		62	23	56	49	48	24	18	39
45	70	43	90	87	22	71	15		17	61	34	24	87	49	32	27
50	92	27	51	54	82	38	16		42	57	92	66	34	27	42	13
55	11	61	14	5	12	37	61		30	46	30	50	24	31	21	19
60	36	45	38	16	36	28	19		8	24	45	14	13	39	24	25
Formalin - 1st Phase v. 2nd Phase
	Control								hM4Di
1st	189	157	118	158	137	191	149		86	145	152	100	88	66	56	94
2nd	715	568	578	553	651	575	688		409	447	685	414	404	390	315	374

## Sheet: Fig4d
Airpuff - GCaMP6f v. eYFP
Area under the Curve (AUC)				Peak Amplitude
GCaMP	Ctrl			GCaMP	Ctrl
22.4427	3.30768			24.2704	3.17406
19.8817	5.4136			10.5589	1.11513
11.9343	5.3429			14.0424	6.88409
17.2891				24.7579
10.7313				13.8834
19.3424				26.651
4.25723				7.38907
9.9597				12.4288
8.6552				11.7374
5.7782				9.81018
15.1069				19.343

## Sheet: Fig4e
Hot Water Droplet - GCaMP6f v. eYFP
Area under the Curve (AUC)				Peak Amplitude
GCaMP	Ctrl			GCaMP	Ctrl
20.5977	5.99316			19.7209	5.955
15.9654	8.18192			11.7283	5.1379
9.4729	2.90448			10.9741	2.32403
20.7999				17.859
14.5374				11.3658
16.715				13.2406
8.1896				10.4681
11.1506				11.495
4.9108				5.7005
5.53012				7.41294
15.5278				15.6119

[truncated: 41 more sheets: Fig4f, Fig4g, Fig5g, Fig5h, Fig6f, SuppFig2m, SuppFig2n, SuppFig4a, SuppFig4b, SuppFig4c, SuppFig4d, SuppFig4e, SuppFig4f, SuppFig4g, SuppFig4h, SuppFig4+Fig1n (Oprm1-Cre), SuppFig4+Fig1n (Oprm1-Cre DMS), Supp.Fig4+Fig1n (Oprm1-2A-Cre), Supp.Fig4+Fig1n (Combined), SuppFig5b …]
